# Supplementary material for: Prevalence and risk factors for Chlamydia trachomatis seropositivity and seropersistence among women: A prospective cohort study
Source: PLoS One. 2025 Aug 5;20(8):e0328449. doi: 10.1371/journal.pone.0328449 (PMC12324120; doi:10.1371/journal.pone.0328449)
Supplement: S1 Table — Numbers and proportions (n %) of participants with missing SNPs and resulting SNP distributions after imputation. (XLSX) [file pone.0328449.s001.xlsx]

## Sheet: Sheet1
	N = 2,997
TLR2 ch4 AT missing¹	244 (8.1%)
TLR2 ch4 AT¹
Reference (TT)	748 (25%)
Single mutation (A>T)	1,596 (53%)
Double mutation (AA)	653 (22%)
TLR2 ch4 AG missing²	167 (5.6%)
TLR2 ch4 AG²
Reference (GG)	2,814 (94%)
Single mutation (A>G)	181 (6.0%)
Double mutation (AA)	2 (<0.1%)
TLR4 ch9³ missing	212 (7.1%)
TLR4 ch9³
Reference (AA)	2,642 (88%)
Single mutation (A>G)	344 (11%)
Double mutation (GG)	11 (0.4%)
TLR5⁴ missing	169 (5.6%)
TLR5⁴
Reference (CC)	2,618 (87%)
Single mutation (C>T)	365 (12%)
Double mutation (TT)	14 (0.5%)
TLR9⁵ missing	228 (7.6%)
TLR9⁵
Reference (TT)	937 (31%)
Single mutation (T>C)	1,515 (51%)
Double mutation (CC)	545 (18%)
NOD1 ch7⁶ missing	217 (7.2%)
NOD1 ch7⁶
Reference (AA)	1,794 (60%)
Single mutation (A>C)	1,048 (35%)
Double mutation (CC)	155 (5.2%)
CCR5Delta32⁷ missing	215 (7.2%)
CCR5Delta32⁷
Reference (no deletion)	2,504 (84%)
Single mutation (deletion)	461 (15%)
Double mutation (deletion)	32 (1.1%)
Note: Imputation was performed using K-nearest-neighbors algorithms. The imputation process relied on the variables the country of origin of both parents and variations in the SNPs not missing
Abbreviations: SNP = single nucelotide polymorphism
1: rs4696480
2: rs5743708
3: rs4986790
4: rs5744168
5: rs187084
6: rs6958571
7:rs333∆deletion
