# Supplementary material for: Prevalence and risk factors for Chlamydia trachomatis seropositivity and seropersistence among women: A prospective cohort study
Source: PLoS One. 2025 Aug 5;20(8):e0328449. doi: 10.1371/journal.pone.0328449 (PMC12324120; doi:10.1371/journal.pone.0328449)
Supplement: S2 Table — Characteristics of participants for cross-sectional analysis (n = 2,997) at baseline separate for seronegative and seropositive participants. (XLSX) [file pone.0328449.s002.xlsx]

## Sheet: Sheet1
Characteristic	Overall	Seronegative	Seropositive	p-value
	N = 2,997	N = 2,249	N = 748
Age median (IQR)	31 (28 – 34)	31 (28 – 34)	31 (28 – 34)	0.4
Age1				0.085
T1: 21 – 28 years	892 (30%)	673 (30%)	219 (29%)
T2: 29 – 32 years	1,070 (36%)	823 (37%)	247 (33%)
T3: 33 – 38 years	1,035 (35%)	753 (33%)	282 (38%)
Migration background ² n (%)				<0.001
Western	381 (13%)	231 (10%)	150 (20%)
Non-Western	2,499 (83%)	1,944 (86%)	555 (74%)
Unknown	117 (3.9%)	74 (3.3%)	43 (5.7%)
Education ³ n (%)				<0.001
Theoretical	2,436 (81%)	1,876 (83%)	560 (75%)
Practical	558 (19%)	372 (17%)	186 (25%)
BMI 4				<0.001
Underweight (<18.5)	85 (2.8%)	66 (2.9%)	19 (2.5%)
Healthy weight (18.5 – 25)	2,227 (74%)	1,708 (76%)	519 (69%)
Overweight (25 – 30)	480 (16%)	347 (15%)	133 (18%)
Obese (30+)	203 (6.8%)	127 (5.6%)	76 (10%)
Smoking n (%)				0.014
Never	1,485 (50%)	1,129 (50%)	356 (48%)
Former / occasional	1,208 (40%)	913 (41%)	295 (39%)
Daily	304 (10%)	207 (9.2%)	97 (13%)
Age at sexual debut n (%)				0.017
≤ 15 years	779 (26%)	555 (25%)	224 (30%)
16 – 17 years	1,043 (35%)	801 (36%)	242 (32%)
18+ years	1,175 (39%)	893 (40%)	282 (38%)
Number of lifetime sex partners 5 n (%)				<0.001
T1: < 8	960 (32%)	755 (34%)	205 (27%)
T2: 8 – 15	861 (29%)	651 (29%)	210 (28%)
T3: 15 +	1,166 (39%)	834 (37%)	332 (44%)
Number of CT tests 6				<0.001
1 – 2 tests	1,108 (37%)	879 (39%)	229 (31%)
3 – 4 tests	1,120 (37%)	844 (38%)	276 (37%)
5 + tests	768 (26%)	525 (23%)	243 (32%)
Prior CT infections 7 n (%)				<0.001
CT+ history	774 (26%)	396 (18%)	378 (51%)
CT- history, serology positive	370 (12%)	0 (0%)	370 (49%)
CT- history, serology negative	1,853 (62%)	1,853 (82%)	0 (0%)
Long-term complications
PID yes n(%)	113 (3.8%)	72 (3.2%)	41 (5.5%)	0.007
TFI yes n(%)	25 (0.8%)	14 (0.6%)	11 (1.5%)	0.036
EP yes n(%)	40 (1.3%)	19 (0.8%)	21 (2.8%)	<0.001
Note: CT IgG seropositivity is defined as having a positive serology sample at t=0 years as compared to seronegativety where participants only have a negative serology outcome at t = 0 years.
Note: P-value based on Wilcoxon rank sum test; Pearson's Chi-squared test; Fisher's exact test
Abbreviations: BMI = Body Mass Index, CT = Chlamydia trachomatis, PID = Pelvic inflammatory disease, TFI = Tubal factor infertility, EP = Ectopic pregnancy, IQR = interquartile range
¹ Determined at baseline (t= 0 years)
² Migration background was classified as ‘Western’ if both parents had a Western country of birth (i.e., a country from Europe [excluding Turkey], North-America, Oceania, Indonesia, and Japan), ‘non-Western’ if at least one parent had a non-Western country of birth, and ‘unknown’ if one parent was Western whereas the country of birth of the other parent was unknown, or when country of birth of bo…
³ Educational level was categorized by practical-educational level versus theoretical-educational level. Practical—no education, primary education only, lower general secondary education, and vocational education, Theoretical—higher professional education and university education. Missing 3.
⁴ BMI in kg/m2. Missing n=2.
⁵ Missing n=10.
⁶ Missing n=1.
⁷ Prior CT infections based on screening-PCR and self-reported infections
