# Supplementary material for: Prevalence and risk factors for Chlamydia trachomatis seropositivity and seropersistence among women: A prospective cohort study
Source: PLoS One. 2025 Aug 5;20(8):e0328449. doi: 10.1371/journal.pone.0328449 (PMC12324120; doi:10.1371/journal.pone.0328449)
Supplement: S3 Table — Univariable and multivariable logistic regression analyses for factors of persistent CT IgG seropositivity compared to non-persistent seropositivity. (XLSX) [file pone.0328449.s003.xlsx]

## Sheet: Sheet1
	Serostatus
	Positive – positive	Univariable logistic regression		Multivariable logistic regression
	118/281
	N (%)	OR (95%CI)	p-value	aOR (95%CI)		p-value
Total	118 (100%)
Age 1
T1: 27 – 34 years	34 (29%)	Ref.		Ref.
T2: 35 – 39 years	33 (28%)	0.65 (0.35 - 1.21)	0.17	0.65 (0.32 - 1.33)		0.24
T3: 39 – 44 years	51 (43%)	1.15 (0.64 - 2.08)	0.64	1.36 (0.69 - 2.73)		0.38
Migration background 2
Western	89 (75%)	Ref.
Non-Western	24 (20%)	1.67 (0.88 - 3.17)	0.12
Unknown	5 (4.2%)	1.53 (0.41 - 5.64)	0.51
Education 3
Theoretical	81 (69%)	Ref.		Ref.
Practical	37 (31%)	3.27 (1.80 - 6.09)	<0.001	3.16 (1.56 - 6.64)		0.002
BMI
Underweight – Healthy (< 25)	84 (71%)	Ref.
Overweight - Obese (25+ )	34 (29%)	1.49 (0.89 - 2.49)	0.13
Smoking overall
Never	36 (31%)	Ref.
Former / occasional	61 (52%)	1.23 (0.73 - 2.09)	0.43
Regular / Daily	21 (18%)	3.39 (1.50 - 8.06)	0.0042
Age at sexual debut
≤ 15 years	31 (26%)	Ref.
16 – 17 years	49 (42%)	0.77 (0.41 - 1.42)	0.4
18 + years	38 (31%)	1.07 (0.59 - 1.96)	0.82
Number of lifetime sex partners 4
T1: < 8	18 (15%)	Ref.		Ref.
T2: 8 – 15	62 (53%)	2.16 (1.09 - 4.35)	0.03	2.19 (0.98 - 5.04)		0.06
T3: 15 +	38 (32%)	2.60 (1.38 - 5.03)	0.004	2.02 (0.90 - 4.69)		0.09
CT infection symptoms & treatment ⁵
No CT or untreated asymptomatic	39 (33%)	Ref.		Ref.
Asymptomatic treated	28 (24%)	3.69 (1.90 - 7.25)	< 0.001	3.60 (1.70 - 7.81)		0.001
Symptomatic treated	51 (43%)	5.28 (2.96 - 9.61)	< 0.00001	4.76 (2.41 - 9.68)		< 0.00001
Number of CT infections
1 infection	49 (42%)	Ref.
2+ infections	35 (30%)	1.55 (0.76 - 3.24)	0.23
No CT or untreated asymptomatic	34 (29%)	0.24 (0.13 - 0.42)	1e-06
Years since last CT infection
0-5 years	14 (12%)	Ref.
6+ years	70 (59%)	0.51 (0.16 - 1.43)	0.22
No CT or untreated asymptomatic	34 (29%)	0.11 (0.03 - 0.31)	8e-05
Number of lifetime CT tests
1 – 2 tests	26 (22%)	Ref.
3 – 4 tests	35 (30%)	1.02 (0.55 - 1.92)
5 + tests	57 (48%)	2.33 (1.27 - 4.34)	0.007
Single nucelotide polymorphisms
TLR2
Reference (TT)	29 (25%)	Ref.		Ref.
Single mutation (A>T)	60 (51%)	1.12 (0.64 - 2)	0.68	0.95 (0.5 - 1.84)		0.89
Double mutation (AA)	29 (25%)	2.26 (1.1 - 4.71)	0.03	3.06 (1.31 - 7.36)		0.01
TLR2
Reference (GG)	113 (96%)	Ref.
Single mutation (A>G)	5 (4.2%)	0.99 (0.29 - 3.17)	0.98
Double mutation (AA)	0 (0%)	–	–
TLR4
Reference (AA)	109 (92%)	Ref.
Single mutation (A>G)	9 (7.6%)	0.59 (0.25 - 1.30)	0.2
Double mutation (GG)	0 (0%)	–	–
TLR5
Reference (CC)	108 (92%)	Ref.
Single mutation (C>T)	10 (8.5%)	0.74 (0.33 - 1.57)	0.44
Double mutation (TT)	0 (0%)	–	–
TLR9
Reference (TT)	30 (25%)	Ref.
Single mutation (T>C)	69 (58%)	1.67 (0.96 - 2.93)	0.07	2.09 (1.09 - 4.08)		0.03
Double mutation (CC)	19 (16%)	1.14 (0.55 - 2.36)	0.72	0.94 (0.39 - 2.23)		0.89
NOD1
Reference (AA)	72 (61%)	Ref.
Single mutation (A>C)	41 (35%)	0.85 (0.51 - 1.41)	0.54
Double mutation (CC)	5 (4.2%)	0.93 (0.27 - 3.03)	0.9
CCR5∆32
Reference (no del)	105 (89%)	Ref.
Single mutation (del)	11 (9.3%)	0.63 (0.28 - 1.32)	0.23
Double mutation (del)	2 (1.7%)	–	–
Note: Persistent CT IgG seropositivity is defined as having a positive serology sample at t=0 years and t = 6 years as compared to non-persistent seropositivity where participants only have a positive serology outcome at t = 0 years and not in at t = 6 years. Categories marked with “-“ could not be included in regression models due to low numbers (<5 cases per group).
¹ Determined at follow-up ( t = 6 years).
² Migration background was classified as ‘Western’ if both parents had a Western country of birth (i.e., a country from Europe [excluding Turkey], North-America, Oceania, Indonesia, and Japan), ‘non-Western’ if at least one parent had a non-Western country of birth, and ‘unknown’ if one parent was Western whereas the country of birth of the other parent was unknown, or when country of birth of bo…
³ Educational level was categorized by practical-educational level versus theoretical-educational level. Practical—no education, primary education only, lower general secondary education, and vocational education, Theoretical—higher professional education and university education. Missing 3.
⁴ BMI in kg/m2.
⁵ Prior CT infections based on screening-PCR and self-reported infections
