# Supplementary material for: Prevalence and risk factors for Chlamydia trachomatis seropositivity and seropersistence among women: A prospective cohort study
Source: PLoS One. 2025 Aug 5;20(8):e0328449. doi: 10.1371/journal.pone.0328449 (PMC12324120; doi:10.1371/journal.pone.0328449)
Supplement: S4 Table — Univariable and multivariable logistic regression analyses for factors of persistent CT IgG seropositivity compared to non-persistent seropositivity. (XLSX) [file pone.0328449.s004.xlsx]

## Sheet: Sheet1
	CT- history				CT+ history
	Univariable logistic regression		Multivariable logistic regression		Univariable logistic regression		Multivariable logistic regression
	OR (95%CI)	p-value	aOR (95%CI)	p-value	OR (95%CI)	p-value	aOR (95%CI)	p-value
Total
Age 1
T1: 27 – 34 years	Ref.				Ref.		Ref.
T2: 35 – 39 years	1.02 (0.76 - 1.36)	0.9	1.02 (0.76 - 1.36)	0.91	0.8 (0.57 - 1.13)	0.21	0.84 (0.59 - 1.2)	0.34
T3: 39 – 44 years	1.38 (1.04 - 1.82)	0.02	1.34 (1.02 - 1.78)	0.04	1.09 (0.76 - 1.55)	0.65	1.11 (0.76 - 1.61)	0.58
Migration background 2
Western	Ref.				Ref.
Non-Western	2.02 (1.46 - 2.78)	2e-05	1.93 (1.39 - 2.66)	0.0001	1.67 (1.17 - 2.4)	0	1.39 (0.95 - 2.03)	0.09
Unknown	1.78 (1.03 - 2.93)	0.03	1.73 (1.00 - 2.86)	0.04	2.52 (1.24 - 5.47)	0.01	2.66 (1.28 - 5.86)	0.01
Education 3
Theoretical	Ref.				Ref.
Practical	1.41 (1.06 - 1.86)	0.02			1.46 (1.06 - 2.02)	0.02
BMI
Underweight – Healthy (< 25)	Ref.				Ref.		Ref.
Overweight - Obese (25+ )	1.21 (0.93 - 1.57)	0.14			1.74 (1.26 - 2.42)	0.001	1.57 (1.12 - 2.22)	0.01
Smoking overall
Never	Ref.				Ref.
Former / occasional	1.12 (0.89 - 1.42)	0.34			0.76 (0.56 - 1.03)	0.08
Regular / Daily	1.28 (0.84 - 1.89)	0.23			0.96 (0.64 - 1.46)	0.86
Age at sexual debut
≤ 15 years	Ref.				Ref.
16 – 17 years	0.78 (0.58 - 1.04)	0.09			0.92 (0.66 - 1.29)	0.64
18 + years	0.94 (0.71 - 1.26)	0.69			0.89 (0.61 - 1.29)	0.54
Number of lifetime sex partners 4
T1: < 8	Ref.				Ref.		Ref.
T2: 8 – 15	1.2 (0.92 - 1.57)	0.18			0.59 (0.38 - 0.92)	0.02
T3: 15 +	0.93 (0.7 - 1.22)	0.58			0.85 (0.57 - 1.26)	0.43
CT infection symptoms & treatment ⁵
No CT or untreated asymptomatic	–	–			Ref.		Ref.
Asymptomatic treated	–	–			1.16 (0.69 - 1.96)	0.58
Symptomatic treated	–	–			1.37 (0.82 - 2.31)	0.23
Number of CT infections
1 infection	–	–			Ref.
2+ infections	–	–			2.76 (1.97 - 3.88)	<0.0001	2.73 (1.94 - 3.87)	<0.0001
No CT or untreated asymptomatic	–	–			–	–
Years since last CT infection
0-5 years	–	–			Ref.
6+ years	–	–			0.88 (0.62 - 1.24)	0.46
No CT or untreated asymptomatic	–	–			–	–
Number of lifetime CT tests
1 – 2 tests	Ref.				Ref.
3 – 4 tests	0.98 (0.76 - 1.25)	0.87			0.96 (0.63 - 1.45)	0.83
5 + tests	0.93 (0.68 - 1.27)	0.66			1.00 (0.67 - 1.5)	0.99
Single nucelotide polymorphisms
TLR2
Reference (TT)	Ref.				Ref.		Ref.
Single mutation (A>T)	0.78 (0.6 - 1.01)	0.06			1.14 (0.81 - 1.61)	0.46
Double mutation (AA)	0.68 (0.49 - 0.93)	0.02			0.9 (0.59 - 1.38)	0.63
TLR2
Reference (GG)	Ref.				Ref.
Single mutation (A>G)	0.83 (0.5 - 1.31)	0.45			0.88 (0.44 - 1.73)	0.71
Double mutation (AA)	–	–			–	–
TLR4
Reference (AA)	Ref.				Ref.
Single mutation (A>G)					1.12 (0.69 - 1.81)	0.65
Double mutation (GG)	–	–			1.06 (0.04 - 26.85)	0.97
TLR5
Reference (CC)	Ref.				Ref.
Single mutation (C>T)	1.13 (0.8 - 1.56)	0.49			0.84 (0.52 - 1.34)	0.46
Double mutation (TT)	0.63 (0.03 - 3.47)	0.67			1.03 (0.12 - 8.62)	0.98
TLR9
Reference (TT)	Ref.				Ref.
Single mutation (T>C)	0.98 (0.76 - 1.26)	0.86			1.06 (0.77 - 1.45)	0.72
Double mutation (CC)	1.07 (0.78 - 1.48)	0.66			1.07 (0.7 - 1.65)	0.75
NOD1
Reference (AA)	Ref.				Ref.
Single mutation (A>C)	0.93 (0.73 - 1.18)	0.56			0.95 (0.7 - 1.28)	0.73
Double mutation (CC)	0.73 (0.41 - 1.23)	0.26			0.6 (0.28 - 1.25)	0.18
CCR5∆32
Reference (no del)	Ref.				Ref.
Single mutation (del)	0.70 (0.50 - 0.95)	0.03	0.74 (0.53 - 1.02)	0.07	0.57 (0.37 - 0.85)	0.01	0.65 (0.42 - 0.99)	0.05
Double mutation (del)	–	–	–	–	–	–
Note: CT IgG seropositivity is defined as having a positive serology sample at t=0 years as compared to seronegativety where participants only have a negative serology outcome at t = 0 years. Categories marked with “-“ could not be included in regression models due to low numbers (<5 cases per group). Positive screening-PCR results or self-reported diagnoses in the questionnaire indicated as “CT+…
¹ Determined at baseline ( t = 0 years).
² Migration background was classified as ‘Western’ if both parents had a Western country of birth (i.e., a country from Europe [excluding Turkey], North-America, Oceania, Indonesia, and Japan), ‘non-Western’ if at least one parent had a non-Western country of birth, and ‘unknown’ if one parent was Western whereas the country of birth of the other parent was unknown, or when country of birth of bo…
³ Educational level was categorized by practical-educational level versus theoretical-educational level. Practical—no education, primary education only, lower general secondary education, and vocational education, Theoretical—higher professional education and university education. Missing 3.
⁴ BMI in kg/m2.
⁵ Prior CT infections based on screening-PCR and self-reported infections
